# Supplementary material for: The Relationship between Diet and the Occurrence of Depressive Symptoms in a Community Example with High Rates of Social Deprivation: A Cross-Sectional Study
Source: Nutrients. 2023 Aug 29;15(17):3778. doi: 10.3390/nu15173778 (PMC10489963; doi:10.3390/nu15173778)
Supplement: Supplementary file 1 [file nutrients-15-03778-s001.zip]

Archive with 1 entries (1 files):
- nutrients-2554937-supplementary.pdf
